# Supplementary material for: LncRNA MHRT Prevents Angiotensin II-Induced Myocardial Oxidative Stress and NLRP3 Inflammasome via Nrf2 Activation
Source: Antioxidants (Basel). 2023 Mar 9;12(3):672. doi: 10.3390/antiox12030672 (PMC10044972; doi:10.3390/antiox12030672)
Supplement: Supplementary file 1 [file antioxidants-12-00672-s001.zip]

Archive with 1 entries (1 files):
- antioxidants-2127743-supplementary.pdf
